# Supplementary material for: Cancer Survival in Adults in Spain: A Population-Based Study of the Spanish Network of Cancer Registries (REDECAN)
Source: Cancers (Basel). 2022 May 15;14(10):2441. doi: 10.3390/cancers14102441 (PMC9139549; doi:10.3390/cancers14102441)
Supplement: Supplementary file 1 [file cancers-14-02441-s001.zip]

Archive with 1 entries (1 files):
- cancers-1729823-supplementary.pdf
